# Supplementary material for: Calcium Phosphate Particles Coated with Humic Substances: A Potential Plant Biostimulant from Circular Economy
Source: Molecules. 2021 May 10;26(9):2810. doi: 10.3390/molecules26092810 (PMC8126095; doi:10.3390/molecules26092810)
Supplement: Supplementary file 1 [file molecules-26-02810-s001.zip]

Archive with 1 entries (1 files):
- molecules-1154267-Supplementary.pdf
